# Supplementary material for: ZBP-89 and Sp1 contribute to Bak expression in hepatocellular carcinoma cells
Source: BMC Cancer. 2018 Apr 13;18:419. doi: 10.1186/s12885-018-4349-y (PMC5899329; doi:10.1186/s12885-018-4349-y)
Supplement: Supplementary file 1 — Table S1. Table summary of available patient and chemotherapy information. The supplemental table showed individual HCC patient and treatment one received, and also the therapy duration time since the initial treatment. (XLSX 12 kb) [file 12885_2018_4349_MOESM1_ESM.xlsx]

## Sheet: nationwidechildrens.org_clinica
Supplemental table s1. Summary of available patient and chemothery information.
Patient ID	CompletionDate	Drug treatment	Therapy type	Therapy days
TCGA-2Y-A9GV	2014-11-03	Naxavar	Chemotherapy	2233
TCGA-2Y-A9GZ	2014-11-03	Naxavar	Chemotherapy	719
TCGA-2Y-A9H8	2014-11-03	Naxavar	Chemotherapy	398
TCGA-2Y-A9H8	2014-11-03	everolimus	Chemotherapy	498
TCGA-2Y-A9H8	2014-12-05	SOM 230	Hormone Therapy	498
TCGA-2Y-A9H9	2014-11-03	Naxavar	Chemotherapy	1017
TCGA-3K-AAZ8	2014-08-25	Sarafenib	[Not Available]	212
TCGA-3K-AAZ8	2015-01-05	Regorafenib	[Not Available]	304
TCGA-BC-4073	2010-12-21	Sorafenib	Chemotherapy	81
TCGA-BC-4073	2012-04-17	Sorafenib	Chemotherapy	166
TCGA-BC-A10Q	2011-04-01	Tamoxifen	Hormone Therapy	359
TCGA-BC-A10Q	2011-04-01	Mitomycin C	Other, specify in notes	217
TCGA-BC-A10Q	2011-04-01	adriamycin	Other, specify in notes	217
TCGA-BC-A10Q	2011-04-07	Gemcitabine	Chemotherapy	426
TCGA-BC-A10R	2011-04-01	[Not Available]	Other, specify in notes	237
TCGA-BC-A10W	2011-04-07	[Not Available]	Chemotherapy	82
TCGA-BC-A8YO	2014-03-10	Nexavar	Chemotherapy	54
TCGA-BW-A5NP	2014-03-26	Nexavar	Chemotherapy	128
TCGA-CC-A8HV	2015-01-19	Nexavar	Targeted Molecular therapy	158
TCGA-DD-A115	2013-04-09	[Not Available]	Chemotherapy	502
TCGA-DD-A11D	2013-06-02	Sorafenib	Chemotherapy	586
TCGA-DD-A11D	2013-06-02	ABT-888 and temozolomide	Chemotherapy	709
TCGA-DD-A11D	2013-06-02	Temozolomide	Chemotherapy	1408
TCGA-DD-A1EC	2013-04-15	[Not Available]	Chemotherapy	330
TCGA-DD-A1EG	2013-06-04	Sorafenib	Chemotherapy	1154
TCGA-DD-A1EH	2013-07-22	Sorafenib	Chemotherapy	358
TCGA-DD-A1EH	2013-07-22	doxorubicin	Chemotherapy	553
TCGA-DD-A1EH	2013-07-22	Everolimus, Gemcitabine, and Cisplatin	Chemotherapy	862
TCGA-DD-A1EJ	2013-04-15	Sorafenib	Chemotherapy	264
TCGA-DD-A1EK	2013-04-15	Sorafenib	Chemotherapy	188
TCGA-DD-A3A4	2013-04-27	Gemcitabine	Chemotherapy	459
TCGA-DD-A3A7	2013-04-09	[Not Available]	Chemotherapy	146
TCGA-DD-A4ND	2013-05-13	Adriamycin/Cytoxan	Chemotherapy	20
TCGA-DD-A4NE	2013-05-13	Sorafenib	Chemotherapy	225
TCGA-DD-A4NH	2013-05-13	Sorafenib	Chemotherapy	162
TCGA-DD-A4NQ	2013-05-20	Sorafenib	Chemotherapy	151
TCGA-DD-A4NS	2013-05-20	Sorafenib	Chemotherapy	1116
TCGA-DD-A4NS	2013-05-20	ABT-888	Chemotherapy	1349
TCGA-DD-A4NS	2013-05-20	LY228820	Chemotherapy	1685
TCGA-DD-A4NS	2014-05-22	Temozolomide	Chemotherapy	1349
TCGA-ED-A459	2013-10-14	Alvesin	Ancillary	38
TCGA-EP-A2KA	2012-05-14	Sorafenib	Targeted Molecular therapy	312
TCGA-FV-A3I0	2014-03-27	Gemcitabine	Chemotherapy	166
TCGA-FV-A3R2	2013-04-16	Cisplatin	Chemotherapy	25
TCGA-FV-A3R2	2013-04-16	Gemcitabine	Chemotherapy	25
TCGA-G3-A25S	2013-07-04	Sunitinib	Chemotherapy	313
TCGA-G3-A25S	2013-07-04	Sorafenib	Chemotherapy	351
TCGA-G3-A3CG	2013-02-14	Sorafenib	Targeted Molecular therapy	367
TCGA-G3-A3CH	2013-02-12	Sorafenib	Chemotherapy	717
TCGA-G3-A3CJ	2013-02-14	Sorafenib	Targeted Molecular therapy	346
TCGA-G3-A5SI	2014-05-07	Sorafenib	Chemotherapy	599
TCGA-G3-AAV5	2014-10-01	HEC.1 - Sorafenib vs Sorafenib plus Doxorubicin	Chemotherapy	227
TCGA-K7-AAU7	2014-08-18	gemcitabine	[Not Available]	42
TCGA-K7-AAU7	2014-08-18	cisplatin	[Not Available]	42
TCGA-LG-A9QD	2014-06-17	Sorafinib ( Nexavar)	Chemotherapy	61
TCGA-UB-A7MA	2014-08-12	gemcitabine	Chemotherapy	60
TCGA-UB-A7MA	2014-08-12	cisplatin	Chemotherapy	60
TCGA-UB-A7MA	2014-10-31	temsirolimus	Targeted Molecular therapy	485
TCGA-UB-A7MA	2014-10-31	sorafenib	Targeted Molecular therapy	485
TCGA-UB-A7MB	2014-08-15	sorafenib	Targeted Molecular therapy	123
TCGA-UB-A7MB	2014-08-15	[Not Available]	Targeted Molecular therapy	187
TCGA-UB-A7MB	2014-08-15	5-fluorouracil	Chemotherapy	480
TCGA-UB-A7MB	2014-08-15	oxaliplatin	Chemotherapy	480
TCGA-UB-A7MB	2014-08-15	[Not Available]	Targeted Molecular therapy	525
TCGA-WX-AA44	2015-02-27	SORAFENIB	Targeted Molecular therapy	306
TCGA-WX-AA47	2014-06-10	Sorafenib	Chemotherapy	331
